# Supplementary material for: SLC38A4 as a prognostic biomarker and correlated with immune infiltration in colorectal liver metastasis
Source: Discov Oncol. 2025 Sep 2;16:1675. doi: 10.1007/s12672-025-03509-9 (PMC12405119; doi:10.1007/s12672-025-03509-9)
Supplement: Supplementary file 1 — Supplementary Material 1. [file 12672_2025_3509_MOESM1_ESM.xlsx]

## Sheet: Supplementary Table 1
Supplementary Table 1. Univariviate Cox regression analysis of MRDEGs
Genes	HR	HR.95L	HR.95H	P Value
ENPP1	0.6	0.47	0.76	2e-05
AASS	0.58	0.42	0.8	0.00099
ETFDH	0.51	0.33	0.79	0.00222
NAT2	0.63	0.47	0.85	0.00247
ACACB	0.51	0.33	0.79	0.0025
SLC38A4	0.81	0.71	0.93	0.00279
ABAT	0.6	0.43	0.84	0.00308
GSTP1	2.08	1.24	3.5	0.00554
PHYH	0.49	0.3	0.82	0.00619
ACADSB	0.68	0.51	0.91	0.00916
DHTKD1	0.55	0.35	0.88	0.0134
CYP39A1	0.75	0.6	0.95	0.01458
GCNT3	1.19	1.03	1.37	0.01476
G6PC	0.85	0.75	0.97	0.01541
ABCA6	0.8	0.66	0.96	0.01659
ITPR3	1.47	1.07	2.02	0.01671
CYP2C19	0.83	0.71	0.97	0.01836
EPHX2	0.65	0.46	0.93	0.01891
SLC27A2	0.82	0.7	0.97	0.01922
CPS1	0.88	0.78	0.98	0.02404
CYP2C8	0.89	0.8	0.99	0.02443
CYP4F2	0.77	0.61	0.97	0.0245
ACOX2	0.66	0.46	0.95	0.02665
FMO5	0.79	0.64	0.97	0.02753
SLC10A1	0.83	0.7	0.98	0.02915
TF	0.83	0.7	0.98	0.02942
BHMT	0.83	0.7	0.98	0.03073
PIPOX	0.72	0.53	0.97	0.03264
NQO1	1.22	1.02	1.46	0.03312
EHHADH	0.75	0.57	0.98	0.03366
ALDH6A1	0.74	0.56	0.98	0.03603
OTC	0.86	0.75	0.99	0.03642
AOX1	0.88	0.79	0.99	0.03706
GATM	0.86	0.74	0.99	0.03734
CYP1A2	0.84	0.71	0.99	0.03827
GBA3	0.7	0.5	0.98	0.03834
SLCO1B1	0.9	0.81	0.99	0.03896
ARG1	0.87	0.76	0.99	0.0404
RBKS	0.4	0.17	0.96	0.041
SLC2A2	0.9	0.81	1	0.04215
CTH	0.76	0.59	0.99	0.04236
ABCB4	0.78	0.61	0.99	0.04436
GYS2	0.86	0.75	1	0.04593
ASPA	0.68	0.46	0.99	0.04662
SLC47A1	0.76	0.58	1	0.04753
ACSL1	0.8	0.65	1	0.04823
FMO3	0.86	0.73	1	0.04834
CYP4F3	0.73	0.53	1	0.04919
