# Supplementary material for: SLC38A4 as a prognostic biomarker and correlated with immune infiltration in colorectal liver metastasis
Source: Discov Oncol. 2025 Sep 2;16:1675. doi: 10.1007/s12672-025-03509-9 (PMC12405119; doi:10.1007/s12672-025-03509-9)
Supplement: Supplementary file 2 — Supplementary Material 2. [file 12672_2025_3509_MOESM2_ESM.xlsx]

## Sheet: Sheet1
Supplementary Table 2. IHC staining intensity of 12 paired NL/CRLM tissue sections
Patient ID	Tissue type	Staining intensity	Tissue type	Staining intensity
1	NL	positive	CRLM	positive
2	NL	Low positive	CRLM	Low positive
3	NL	positive	CRLM	Low positive
4	NL	Low positive	CRLM	Negative
5	NL	Low positive	CRLM	Low positive
6	NL	Low positive	CRLM	Negative
7	NL	positive	CRLM	Low positive
8	NL	positive	CRLM	Low positive
9	NL	positive	CRLM	Negative
10	NL	Low positive	CRLM	Negative
11	NL	positive	CRLM	Low positive
12	NL	positive	CRLM	Negative
CRLM,colorectal liver metastasis; NL, normal liver.
