# Supplementary material for: SLC38A4 as a prognostic biomarker and correlated with immune infiltration in colorectal liver metastasis
Source: Discov Oncol. 2025 Sep 2;16:1675. doi: 10.1007/s12672-025-03509-9 (PMC12405119; doi:10.1007/s12672-025-03509-9)
Supplement: Supplementary file 3 — Supplementary Material 3. [file 12672_2025_3509_MOESM3_ESM.xlsx]

## Sheet: Supplementary Table 2
Supplementary Table 3. The correlation of SLC38A4 expression with various anti-tumor drugs
Drug	Gene	Coefficeint	P value
Sepantronium bromide	SLC38A4	0.59	4.816e-17
TAF1_5496	SLC38A4	-0.53	6.648e-14
UMI-77	SLC38A4	0.53	7.371e-14
OF-1	SLC38A4	-0.48	2.522e-11
AZD7762	SLC38A4	0.48	2.972e-11
VX-11e	SLC38A4	0.48	4.082e-11
MK-1775	SLC38A4	0.47	7.09e-11
WEHI-539	SLC38A4	0.47	9.888e-11
SCH772984	SLC38A4	0.46	2.032e-10
Wee1 Inhibitor	SLC38A4	0.45	5.24e-10
Trametinib	SLC38A4	0.45	5.883e-10
Dihydrorotenone	SLC38A4	-0.44	1.476e-09
Afatinib	SLC38A4	0.44	2.526e-09
ERK_6604	SLC38A4	0.43	6.623e-09
Paclitaxel	SLC38A4	0.42	1.542e-08
Ipatasertib	SLC38A4	0.39	1.475e-07
Docetaxel	SLC38A4	0.38	3.158e-07
Docetaxel	SLC38A4	0.38	3.158e-07
Ulixertinib	SLC38A4	0.38	3.773e-07
Ulixertinib	SLC38A4	0.38	3.773e-07
NVP-ADW742	SLC38A4	0.36	1.069e-06
PD0325901	SLC38A4	0.35	2.176e-06
Sapitinib	SLC38A4	0.35	2.317e-06
Wnt-C59	SLC38A4	-0.35	2.47e-06
KRAS (G12C) Inhibitor-12	SLC38A4	-0.35	3.363e-06
Osimertinib	SLC38A4	0.35	3.428e-06
Daporinad	SLC38A4	0.34	4.116e-06
Telomerase Inhibitor IX	SLC38A4	0.34	7.116e-06
MG-132	SLC38A4	0.33	1.017e-05
YK-4-279	SLC38A4	0.33	1.155e-05
LGK974	SLC38A4	-0.33	1.517e-05
SB505124	SLC38A4	-0.32	1.663e-05
AZD5582	SLC38A4	0.32	1.67e-05
Staurosporine	SLC38A4	0.32	1.727e-05
Taselisib	SLC38A4	0.3	5.604e-05
Lapatinib	SLC38A4	0.3	6.062e-05
BMS-536924	SLC38A4	0.29	0.0001169
BMS-345541	SLC38A4	-0.28	0.0001843
Navitoclax	SLC38A4	0.27	0.0003424
ULK1_4989	SLC38A4	0.27	0.0003618
AZD6738	SLC38A4	0.27	0.0004094
ERK_2440	SLC38A4	0.26	0.000684
RO-3306	SLC38A4	-0.26	0.0007739
Crizotinib	SLC38A4	0.25	0.0009604
Epirubicin	SLC38A4	0.25	0.001156
Axitinib	SLC38A4	-0.24	0.001407
Acetalax	SLC38A4	0.24	0.001656
GSK1904529A	SLC38A4	-0.24	0.00169
Entospletinib	SLC38A4	-0.23	0.002098
JAK1_8709	SLC38A4	-0.23	0.002773
GSK2606414	SLC38A4	-0.22	0.003251
Alpelisib	SLC38A4	0.22	0.003931
Vinblastine	SLC38A4	0.22	0.004112
Selumetinib	SLC38A4	0.22	0.004658
Cediranib	SLC38A4	0.21	0.004918
KU-55933	SLC38A4	-0.21	0.005086
BDP-00009066	SLC38A4	0.21	0.005553
Ribociclib	SLC38A4	-0.21	0.006898
Ruxolitinib	SLC38A4	-0.21	0.007215
VE821	SLC38A4	0.2	0.007499
AZD6482	SLC38A4	-0.2	0.00756
Vinorelbine	SLC38A4	0.2	0.007828
IRAK4_4710	SLC38A4	-0.2	0.008567
Dabrafenib	SLC38A4	0.2	0.009658
ML323	SLC38A4	-0.19	0.01307
Elephantin	SLC38A4	0.18	0.01679
Pictilisib	SLC38A4	0.17	0.02388
WIKI4	SLC38A4	0.17	0.02689
Picolinici-acid	SLC38A4	-0.17	0.02977
AZD4547	SLC38A4	-0.16	0.03642
IAP_5620	SLC38A4	-0.16	0.03661
AT13148	SLC38A4	-0.16	0.03682
PF-4708671	SLC38A4	-0.16	0.04003
5-Fluorouracil	SLC38A4	0.16	0.04103
NU7441	SLC38A4	-0.16	0.04103
Tamoxifen	SLC38A4	0.16	0.04149
Tozasertib	SLC38A4	-0.16	0.04321
Cisplatin	SLC38A4	-0.15	0.04479
PRIMA-1MET	SLC38A4	0.15	0.04591
Vorinostat	SLC38A4	0.15	0.04704
AZD5991	SLC38A4	-0.15	0.04979
I-BRD9	SLC38A4	0.15	0.05041
Sorafenib	SLC38A4	-0.15	0.05473
Savolitinib	SLC38A4	-0.15	0.05628
LY2109761	SLC38A4	-0.15	0.05638
ABT737	SLC38A4	0.15	0.05729
GNE-317	SLC38A4	0.15	0.05821
MIM1	SLC38A4	0.15	0.05839
Gefitinib	SLC38A4	0.14	0.06334
Doramapimod	SLC38A4	-0.14	0.06707
GDC0810	SLC38A4	0.14	0.07385
IWP-2	SLC38A4	-0.14	0.07841
Dasatinib	SLC38A4	0.13	0.08083
Ibrutinib	SLC38A4	-0.13	0.08114
Uprosertib	SLC38A4	-0.13	0.0889
Uprosertib	SLC38A4	-0.13	0.0889
EPZ5676	SLC38A4	-0.13	0.09795
Entinostat	SLC38A4	0.12	0.1064
Alisertib	SLC38A4	0.12	0.1074
MK-8776	SLC38A4	0.12	0.1135
Pyridostatin	SLC38A4	0.12	0.1148
MK-2206	SLC38A4	0.12	0.1187
AGI-6780	SLC38A4	-0.12	0.1201
Palbociclib	SLC38A4	0.12	0.1239
Dinaciclib	SLC38A4	0.11	0.1474
LCL161	SLC38A4	-0.11	0.1527
VE-822	SLC38A4	-0.11	0.1593
SB216763	SLC38A4	-0.11	0.1663
GSK343	SLC38A4	0.11	0.1677
Cyclophosphamide	SLC38A4	0.1	0.1887
GSK2578215A	SLC38A4	-0.1	0.2046
AZD1208	SLC38A4	-0.1	0.2067
Gemcitabine	SLC38A4	-0.1	0.2173
Luminespib	SLC38A4	0.1	0.2178
Vincristine	SLC38A4	0.09	0.2203
AZD1332	SLC38A4	-0.09	0.2368
Linsitinib	SLC38A4	0.09	0.2421
AZD5153	SLC38A4	0.09	0.2693
Sinularin	SLC38A4	-0.08	0.2775
PLX-4720	SLC38A4	-0.08	0.2788
Rapamycin	SLC38A4	-0.08	0.2953
BI-2536	SLC38A4	0.08	0.3052
Foretinib	SLC38A4	0.08	0.3167
PRT062607	SLC38A4	0.08	0.3168
Nilotinib	SLC38A4	0.08	0.3183
CDK9_5576	SLC38A4	-0.08	0.3277
P22077	SLC38A4	-0.07	0.3318
PFI3	SLC38A4	-0.07	0.334
CZC24832	SLC38A4	-0.07	0.3355
AZD2014	SLC38A4	-0.07	0.3415
Gallibiscoquinazole	SLC38A4	0.07	0.3434
Venetoclax	SLC38A4	-0.07	0.3454
AZD5438	SLC38A4	-0.07	0.3863
Zoledronate	SLC38A4	-0.07	0.3971
Dactinomycin	SLC38A4	0.06	0.4011
Dactinomycin	SLC38A4	0.06	0.4011
AZD3759	SLC38A4	-0.06	0.4145
MN-64	SLC38A4	-0.06	0.4148
Teniposide	SLC38A4	0.06	0.4513
Pevonedistat	SLC38A4	-0.06	0.4614
GSK591	SLC38A4	-0.06	0.4674
GSK269962A	SLC38A4	-0.06	0.4684
JAK_8517	SLC38A4	-0.05	0.4786
Carmustine	SLC38A4	-0.05	0.4829
OTX015	SLC38A4	0.05	0.5064
ZM447439	SLC38A4	-0.05	0.5122
BMS-754807	SLC38A4	0.05	0.5319
AMG-319	SLC38A4	-0.05	0.536
Oxaliplatin	SLC38A4	-0.05	0.5405
Oxaliplatin	SLC38A4	-0.05	0.5405
I-BET-762	SLC38A4	0.05	0.5414
AZD8055	SLC38A4	-0.05	0.5436
EPZ004777	SLC38A4	-0.04	0.5628
IGF1R_3801	SLC38A4	0.04	0.5632
WZ4003	SLC38A4	0.04	0.5707
Leflunomide	SLC38A4	-0.04	0.5731
PD173074	SLC38A4	-0.04	0.5808
Topotecan	SLC38A4	-0.04	0.5825
Bortezomib	SLC38A4	0.04	0.5865
AZD8186	SLC38A4	-0.04	0.591
Nelarabine	SLC38A4	-0.04	0.6003
Talazoparib	SLC38A4	0.04	0.6116
Fludarabine	SLC38A4	-0.04	0.6195
Dactolisib	SLC38A4	0.04	0.6204
JQ1	SLC38A4	-0.04	0.6335
Camptothecin	SLC38A4	-0.04	0.6397
VSP34_8731	SLC38A4	0.03	0.6583
PAK_5339	SLC38A4	-0.03	0.6855
Erlotinib	SLC38A4	-0.03	0.6981
AGI-5198	SLC38A4	0.03	0.7107
Fulvestrant	SLC38A4	-0.02	0.7522
Fulvestrant	SLC38A4	-0.02	0.7522
RVX-208	SLC38A4	0.02	0.7542
AZ960	SLC38A4	0.02	0.7613
AZ6102	SLC38A4	-0.02	0.7652
Obatoclax Mesylate	SLC38A4	0.02	0.7805
Temozolomide	SLC38A4	0.02	0.7836
PCI-34051	SLC38A4	-0.02	0.7856
LJI308	SLC38A4	0.02	0.7922
AZD5363	SLC38A4	0.02	0.7955
Podophyllotoxin bromide	SLC38A4	0.02	0.815
Irinotecan	SLC38A4	-0.02	0.8155
Mitoxantrone	SLC38A4	-0.01	0.8476
BPD-00008900	SLC38A4	0.01	0.8555
Sabutoclax	SLC38A4	-0.01	0.8556
Buparlisib	SLC38A4	0.01	0.8611
XAV939	SLC38A4	-0.01	0.8767
Afuresertib	SLC38A4	-0.01	0.8827
Olaparib	SLC38A4	-0.01	0.8866
Cytarabine	SLC38A4	-0.01	0.891
OSI-027	SLC38A4	-0.01	0.8977
MIRA-1	SLC38A4	0.01	0.8981
Mirin	SLC38A4	-0.01	0.9178
CDK9_5038	SLC38A4	-0.01	0.9208
Nutlin-3a (-)	SLC38A4	-0.01	0.9252
Eg5_9814	SLC38A4	0	0.9594
BIBR-1532	SLC38A4	0	0.9796
Niraparib	SLC38A4	0	0.9827
